# Supplementary material for: 5-Aminolevulinic Acid (5-ALA)-Induced Drought Resistance in Maize Seedling Root at Physiological and Transcriptomic Levels
Source: Int J Mol Sci. 2024 Dec 2;25(23):12963. doi: 10.3390/ijms252312963 (PMC11641102; doi:10.3390/ijms252312963)
Supplement: Supplementary file 1 [file ijms-25-12963-s001.zip]

Archive with 1 entries (1 files):
- ijms-3323326-supplementary.xlsx
