# Supplementary material for: 5-Aminolevulinic Acid (5-ALA)-Induced Drought Resistance in Maize Seedling Root at Physiological and Transcriptomic Levels
Source: Int J Mol Sci. 2024 Dec 2;25(23):12963. doi: 10.3390/ijms252312963 (PMC11641102; doi:10.3390/ijms252312963)
Supplement: Supplementary file 1 [file ijms-25-12963-s001.zip › ijms-3323326-supplementary.xlsx]

## Sheet: Sheet1
Table S1. Summary of sequencing data.
Sample	Clean reads	Clean bases	GC Content(%)	Clean Reads Q30 (%)
T-CK1	33686699	10061212744	0.532	0.9369
T-CK2	35015772	10438357020	0.5297	0.9271
T-CK3	29726717	8868263296	0.5366	0.9349
T-PEG1	35615464	10629608590	0.527	0.9331
T-PEG2	32574070	9723024666	0.528	0.9307
T-PEG3	36684016	10927007644	0.5324	0.9064
T-AP1	30346369	9047373304	0.5319	0.9294
T-AP2	29826959	8904561094	0.532	0.9376
T-AP3	28703442	8558724738	0.5282	0.9162
Z-CK1	35385801	10559161714	0.5383	0.9234
Z-CK2	34977693	10429217976	0.5362	0.9096
Z-CK3	33462913	9977530866	0.5288	0.9363
Z-PEG1	28313451	8465478316	0.5372	0.9357
Z-PEG2	25910778	7721319466	0.5312	0.9247
Z-PEG3	26144624	7806921890	0.5238	0.9138
Z-AP1	36383439	10851092732	0.5214	0.9164
Z-AP2	29787426	8888296006	0.5257	0.9076
Z-AP3	27595668	8236878926	0.5228	0.925
T-CK: Distilled water treatment TS141; T-PEG: 15% PEG treated TS141; T-AP: Treatment of TS141 with 25 mg/L 5-ALA and 15% PEG; Z-CK: Distilled water treatment Zheng 58; Z-PEG: 15% PEG treated Zheng 58; Z-AP: Treatment of Zheng 58 with 25 mg/L 5-ALA+15% PEG; The number after the sample number represents repetition of the same treatment.
